# Supplementary material for: Dietary Fatty Acids Contribute to Maintaining the Balance between Pro-Inflammatory and Anti-Inflammatory Responses during Pregnancy
Source: Nutrients. 2023 May 23;15(11):2432. doi: 10.3390/nu15112432 (PMC10255171; doi:10.3390/nu15112432)
Supplement: Supplementary file 1 [file nutrients-15-02432-s001.zip]

Archive with 1 entries (1 files):
- nutrients-2395551-supplementary.pdf
